# Supplementary material for: Investigation of risk factors for osteoporosis with a focus on hypertension and estimation of the causal effect of hypertension on osteoporosis using causal forest
Source: Hypertens Res. 2025 Oct 2;48(12):3067–79. doi: 10.1038/s41440-025-02372-z (PMC12678188; doi:10.1038/s41440-025-02372-z)
Supplement: Supplementary file 1 — Supplementary Table 1 [file 41440_2025_2372_MOESM1_ESM.xlsx]

## Sheet: Sheet1
Supplementary Table 1. Covariates classification based on ICD-10 codes.
Indexed according to the ICD-10 codes	Category of complications
E050-E059	Thyrotoxicosis
E110-E119	Type 2 diabetes mellitus
E780-E789	Disorders of lipoprotein metabolism and other lipidaemias
J430-J449	Chronic obstructive pulmonary disease
I10	Essential (primary) hypertension
I20-I259	Ischemic heart diseases
I50-I509	Heartfailure
I60-I64	Stroke
M050-M069	Rheumatoid arthritis
N180-N189	Chronic kidney disease
ICD-10, International Classification of Diseases, 10th Revision
