# Supplementary material for: Investigation of risk factors for osteoporosis with a focus on hypertension and estimation of the causal effect of hypertension on osteoporosis using causal forest
Source: Hypertens Res. 2025 Oct 2;48(12):3067–79. doi: 10.1038/s41440-025-02372-z (PMC12678188; doi:10.1038/s41440-025-02372-z)
Supplement: Supplementary file 2 — Supplementary Table 2 [file 41440_2025_2372_MOESM2_ESM.xlsx]

## Sheet: Sheet1
Supplementary Table 2. Covariates classification based on ATC codes.
Indexed according to the ATC codes	Category of concomitant medications
A10C1, A10C2, A10C3, A10C5, A10C9, A10D0, A10H0, A10J1, A10K1, A10K2, A10K3, A10L0, A10M1, A10M9, A10N1, A10N3, A10N9, A10P1, A10P5, A10S0,A10X9	Drugs used in diabetes
C03A1, C03A2, C03A3, C03A7, C03A9	Diuretics
C07A0	Beta-blocking agents
C08A0	Calcium antagonists
C09A0, C09C0, C09D1 C09D3, C09D9,C09X0	Agents acting on the renin-angiotensin system
C10A1, C10A2, C10A3, C10A4, C10A9,C10B0, C10C0	Lipid-regulating and anti-atheroma preparations
H02A1, H02A2, H02B0	Systemic corticosteroids
M01A1, M01A3, M01C0	Anti-inflammatory and anti-rheumatic products
N03A0	Anti-epileptics
ATC, Anatomical Therapeutic Chemical Classification System
