# Supplementary material for: Investigation of risk factors for osteoporosis with a focus on hypertension and estimation of the causal effect of hypertension on osteoporosis using causal forest
Source: Hypertens Res. 2025 Oct 2;48(12):3067–79. doi: 10.1038/s41440-025-02372-z (PMC12678188; doi:10.1038/s41440-025-02372-z)
Supplement: Supplementary file 3 — Supplementary Table 3 [file 41440_2025_2372_MOESM3_ESM.xlsx]

## Sheet: Sheet1
Supplementary Table 3. Baseline characteristics of patients with osteoporosis and controls in the nested case–control analysis (Sensitivity analysis).
	Osteoporosis group		Control group (non Osteoporosis group)		Std diff
	(n = 28135)		(n = 28135)
Variable	N (%)		N (%)
Age
Mean (SD)	77.4 (7.4)		77.5 (7.4)
Sex
Male	6071 (21.6)		6071 (21.6)
Female	22064 (78.4)		22064 (78.4)
Complication
Type 2 diabetes mellitus	6138 (21.8)		3397 (12.1)		0.26
Chronic kidney disease	1929 (6.9)		1042 (3.7)		0.14
Essential (primary) hypertension	13937 (49.5)		7876 (28.0)		0.45
Disorders of lipoprotein metabolism and other lipidaemias	8657 (30.8)		4760 (16.9)		0.33
Chronic obstructive pulmonary disease	1644 (5.8)		802 (2.9)		0.15
Rheumatoid arthritis	4109 (14.6)		1465 (5.2)		0.32
Thyrotoxicosis	1814 (6.4)		751 (2.7)		0.18
Ischemic heart diseases	6862 (24.4)		3441 (12.2)		0.32
Heartfailure	7820 (27.8)		3908 (13.9)		0.35
Stroke	4959 (17.6)		2669 (9.5)		0.24
Concomitant medications
Systemic corticosteroids	3607 (12.8)		1384 (4.9)		0.28
Anti-epileptics	1697 (6.0)		929 (3.3)		0.13
Calcium antagonists	4837 (17.2)		2742 (9.7)		0.22
Agents acting on the renin-angiotensin system	4253 (15.1)		2384 (8.5)		0.21
Beta-blocking agents	1684 (6.0)		997 (3.5)		0.11
Diuretics	2626 (9.3)		1443 (5.1)		0.16
Lipid-regulating and anti-atheroma preparations	3821 (13.6)		2147 (7.6)		0.19
Anti-inflammatory and anti-rheumatic products	7252 (25.8)		3491 (12.4)		0.35
Drugs used in diabetes	2032 (7.2)		1206 (4.3)		0.13
Sensitivity analysis―defining osteoporosis by both the use of osteoporosis medications in addition to the diagnostic codes for osteoporosis in the nested case-control analysis.
SD, standard deviation; Std diff, standardized difference.
