# Supplementary material for: Investigation of risk factors for osteoporosis with a focus on hypertension and estimation of the causal effect of hypertension on osteoporosis using causal forest
Source: Hypertens Res. 2025 Oct 2;48(12):3067–79. doi: 10.1038/s41440-025-02372-z (PMC12678188; doi:10.1038/s41440-025-02372-z)
Supplement: Supplementary file 4 — Supplementary Table 4 [file 41440_2025_2372_MOESM4_ESM.xlsx]

## Sheet: Osteoporosis
Supplementary Table 4. Crude and adjusted ORs and 95% CIs for osteoporosis in the nested case–control analysis (Sensitivity analysis).
	Crude estimate				Adjusted estimate
	OR	Lower 95%CI	Upper 95%CI		OR	Lower 95%CI	Upper 95%CI
Comorbidities
Type 2 diabetes mellitus	2.049	1.956	2.148		1.288	1.214	1.365
Chronic kidney disease	1.933	1.787	2.09		1.164	1.064	1.274
Essential (primary) hypertension	2.56	2.467	2.657		1.86	1.774	1.95
Disorders of lipoprotein metabolism and other lipidaemias	2.181	2.093	2.272		1.344	1.272	1.42
Chronic obstructive pulmonary disease	2.169	1.986	2.37		1.28	1.16	1.412
Rheumatoid arthritis	3.165	2.968	3.376		2.088	1.944	2.243
Thyrotoxicosis	2.547	2.332	2.782		1.351	1.223	1.493
Ischemic heart diseases	2.344	2.238	2.456		1.306	1.235	1.382
Heartfailure	2.419	2.314	2.529		1.396	1.321	1.476
Stroke	2.045	1.943	2.152		1.334	1.259	1.413
Concomitant medications
Systemic corticosteroids	2.976	2.782	3.184		1.819	1.684	1.964
Anti-epileptics	1.881	1.732	2.042		1.166	1.062	1.28
Calcium antagonists	1.92	1.825	2.02		0.869	0.81	0.932
Agents acting on the renin-angiotensin system	1.934	1.832	2.041		0.892	0.827	0.962
Beta-blocking agents	1.738	1.603	1.884		0.768	0.695	0.849
Diuretics	1.924	1.799	2.059		0.901	0.826	0.982
Lipid-regulating and anti-atheroma preparations	1.914	1.809	2.025		0.866	0.799	0.938
Anti-inflammatory and anti-rheumatic products	2.458	2.348	2.573		1.972	1.873	2.076
Drugs used in diabetes	1.75	1.625	1.885		0.82	0.744	0.904
Sensitivity analysis―defining osteoporosis by both the use of osteoporosis medications in addition to the diagnostic codes for osteoporosis in the nested case-control analysis.
Odds ratios (ORs) and 95% confidence intervals (95% CIs) are estimated using conditional logistic models.
OR, odd ratio; CI, confidence interval.
