# Supplementary material for: Investigation of risk factors for osteoporosis with a focus on hypertension and estimation of the causal effect of hypertension on osteoporosis using causal forest
Source: Hypertens Res. 2025 Oct 2;48(12):3067–79. doi: 10.1038/s41440-025-02372-z (PMC12678188; doi:10.1038/s41440-025-02372-z)
Supplement: Supplementary file 5 — Supplementary Table 5 [file 41440_2025_2372_MOESM5_ESM.xlsx]

## Sheet: Sheet1
Supplementary Table 5. Baseline characteristics of patients with and without hypertension in the overall cohort analysis (Sensitivity analysis).
	Hypertension group		non Hypertension group		Std diff
	(n = 62343 )		(n = 673888)
Variable	N (%)		N (%)
Age
Mean (SD)	76.1 (7.2)		76.0 (7.7)		0.02
Sex
Male	35641 (57.2)		319487 (47.4)		0.2
Female	26702 (42.8)		354401 (52.6)
Complication
Type 2 diabetes mellitus	13570 (21.8)		7977 (1.2)		0.68
Chronic kidney disease	4453 (7.1)		1667 (0.2)		0.38
Disorders of lipoprotein metabolism and other lipidaemias	30155 (48.4)		10662 (1.6)		1.29
Chronic obstructive pulmonary disease	2728 (4.4)		3093 (0.5)		0.26
Rheumatoid arthritis	1579 (2.5)		2577 (0.4)		0.18
Thyrotoxicosis	2341 (3.8)		1813 (0.3)		0.25
Ischemic heart diseases	22634 (36.3)		10836 (1.6)		0.99
Heartfailure	20553 (33.0)		8784 (1.3)		0.93
Stroke	13682 (21.9)		10225 (1.5)		0.67
Concomitant medications
Systemic corticosteroids	1807 (2.9)		2359 (0.4)		0.2
Anti-epileptics	2530 (4.1)		3360 (0.5)		0.24
Calcium antagonists	23759 (38.1)		1829 (0.3)		1.1
Agents acting on the renin-angiotensin system	26646 (42.7)		1009 (0.1)		1.21
Beta-blocking agents	9403 (15.1)		1271 (0.2)		0.58
Diuretics	9488 (15.2)		2175 (0.3)		0.58
Lipid-regulating and anti-atheroma preparations	18367 (29.5)		5258 (0.8)		0.87
Anti-inflammatory and anti-rheumatic products	7676 (12.3)		13397 (2.0)		0.41
Drugs used in diabetes	8814 (14.1)		2986 (0.4)		0.55
Sensitivity analysis―defining osteoporosis by both the use of osteoporosis medications in addition to the diagnostic codes for osteoporosis in the overall cohort analysis.
SD, standard deviation; Std diff, standardized difference.
