# Supplementary material for: Investigation of risk factors for osteoporosis with a focus on hypertension and estimation of the causal effect of hypertension on osteoporosis using causal forest
Source: Hypertens Res. 2025 Oct 2;48(12):3067–79. doi: 10.1038/s41440-025-02372-z (PMC12678188; doi:10.1038/s41440-025-02372-z)
Supplement: Supplementary file 6 — Supplementary Table 6 [file 41440_2025_2372_MOESM6_ESM.xlsx]

## Sheet: Osteoporosis
Supplementary Table 6. Crude and adjusted HRs and 95% CIs for osteoporosis in the overall cohort Analysis. (Sensitivity analysis).
	Crude estimate				Adjusted estimate
	HR	Lower 95%CI	Upper 95%CI		HR	Lower 95%CI	Upper 95%CI
Age	1.024	1.022	1.025		1.016	1.015	1.018
Sex	3.454	3.358	3.554		3.444	3.346	3.544
Comorbidities
Type 2 diabetes mellitus	1.245	1.166	1.328		0.998	0.925	1.077
Chronic kidney disease	1.591	1.43	1.77		1.345	1.203	1.505
Essential (primary) hypertension	1.424	1.372	1.478		1.291	1.214	1.372
Disorders of lipoprotein metabolism and other lipidaemias	1.514	1.449	1.582		1.186	1.103	1.275
Chronic obstructive pulmonary disease	1.326	1.178	1.493		1.588	1.407	1.793
Rheumatoid arthritis	3.54	3.238	3.87		2.472	2.248	2.717
Thyrotoxicosis	1.593	1.401	1.811		1.071	0.939	1.221
Ischemic heart diseases	1.279	1.215	1.346		1.027	0.963	1.095
Heartfailure	1.374	1.303	1.449		1.057	0.987	1.131
Stroke	1.187	1.116	1.263		0.968	0.906	1.034
Concomitant medications
Systemic corticosteroids	2.47	2.226	2.741		1.84	1.649	2.054
Anti-epileptics	1.372	1.221	1.542		1.152	1.023	1.298
Calcium antagonists	1.364	1.289	1.443		0.915	0.852	0.983
Agents acting on the renin-angiotensin system	1.413	1.339	1.491		1.061	0.987	1.142
Beta-blocking agents	1.254	1.146	1.372		0.95	0.859	1.052
Diuretics	1.257	1.154	1.37		0.78	0.708	0.859
Lipid-regulating and anti-atheroma preparations	1.566	1.481	1.655		1.094	1.006	1.189
Anti-inflammatory and anti-rheumatic products	1.505	1.418	1.597		1.206	1.132	1.284
Drugs used in diabetes	1.292	1.188	1.406		1.053	0.955	1.162
Sensitivity analysis―defining osteoporosis by both the use of osteoporosis medications in addition to the diagnostic codes for osteoporosis in the overall cohort analysis.
Hazard ratios (HRs) and 95% confidence intervals (95% CIs) are estimated using Cox proportional hazard models.
HR, hazard ratio; CI, confidence interval.
